# Supplementary material for: Isolated abnormal diffusing capacity for carbon monoxide (iso↓DLco) is associated with increased respiratory symptom burden in people with HIV infection
Source: PLoS One. 2023 Jul 18;18(7):e0288803. doi: 10.1371/journal.pone.0288803 (PMC10353811; doi:10.1371/journal.pone.0288803)
Supplement: S1 File — (CSV) [file pone.0288803.s001.csv]

ID	gender	ethnicity	ageyrs	dlco_cat_nhanes	mmrc_sum_binary	cat_sum	cat_cough	cat_phlegm	cat_tightchest	cat_breathless	cat_activities	cat_confident	cat_sleep	cat_energy	symptoms_score	activity_score	impacts_score	total_score	location_ind	smoker_ever	inject_ever	bmi	cd4_count	cd4_log	viral_load_detect	viral_load_amount	art_current	tb_ever	pcp_ever	bp_ever	dlcorrmeas	pctpred_dlco_nhanes	lln_dlco_nhanes	dlco_cat_char	fev1_post	fvc_post	fev1fvc_post	pctpred_fev1_race_nhanes3_post	pctpred_fvc_race_nhanes3_post
1	Female	Caucasian	71	2	0	8	2	1	1	0	0	0	1	3	7.80377095	29.49301133	16.3235433	19.15531964	0	1	1	21.39936135	1273	7.149131599	0		1	0	1	1	11.4	54.62281509	10.6714	Moderate/Severe	2.092859656	2.483263403	0.84278601	102.0888077	91.29139232
2	Male	Hispanic	67	2	1	18	5	0	0	4	4	0	0	5	40.03142458	92.50682326	47.3887997	60.29694592	0	0	0	23.13057336	371	5.916202063	0		1	0	1	1	14.4	54.86111376	16.0491	Moderate/Severe	2.982088566	3.71666491	0.802356047	108.1795665	101.8725682
3	Male	African	40	0	0	0	0	0	0	0	0	0	0	0	0	0	0	0	0	0	0	30.27289861	307	5.726847748	0		1	0	0	1	35.1	108.9081938	21.37198	Normal	4.256285071	6.045890689	0.703996366	123.4748031	143.4795367
4	Male	Other_Ethnic	51	1	1	6	0	0	0	3	3	0	0	0	0	59.63113059	7.956369818	22.80944688	0	1	0	28.37442581	76	4.33073334	0		1	0	1	1	25.5	70.38684611	26.02936	Mild	4.018418074	5.731133699	0.701155877	90.86561108	100.0949697
5	Male	Asian	38	1	0	4	1	1	0	2	0	0	0	0	16.30586592	18.15399884	7.956369818	12.34453932	0	1	1	26.45871434	107	4.672828834	1	20481	0	0	1	0	21	65.05556055	22.0811	Mild	3.024084151	4.18160665	0.723187139	83.38500475	92.84311262
6	Female	Caucasian	48	0	1	10	2	0	0	3	2	0	0	3	15.43296089	67.76114465	13.82566815	30.78441931	0	1	1	18.30476986	615	6.421622268	0		1	0	0	1	20.3	81.05572082	14.8455	Normal	2.592403769	3.23683989	0.800905778	88.65353191	87.92434304
7	Female	African	50	0	0	7	2	0	0	0	0	0	5	0	23.39385475	18.10437516	4.14108981	11.298305	0	1	1	20.37112956	175	5.164785974	1	62	1	1	0	1	12.3	60.0215492	9.63564	Normal	2.09944585	2.587382913	0.811416756	94.82835249	93.60325562
8	Male	Caucasian	42	0	0	3	1	1	0	1	0	0	0	0	0	5.963113059	0	1.848860169	0	1	0	22.31524181	189	5.241747015	0		1	0	0	1	27.1	75.52335455	25.68394	Normal	3.810594082	5.390178442	0.706951379	88.86737318	99.41472824
9	Male	African	61	2	1	25	3	3	2	5	3	3	3	3	49.96226415	67.10776611	41.90197375	50.87983155	0	0	0	21.56021105	455	6.120297419	0		1	1	1	1	13.7	48.80485113	17.21398	Moderate/Severe	2.843983695	3.826272726	0.743277832	95.26664542	99.39493413
10	Male	Other_Ethnic	45	1	0	3	1	2	0	0	0	0	0	0	10.17807263	0	4.197752385	3.774649332	0	0	1	29.97755155	151	5.017279837	1	2016	1	0	1	0	22.8	67.49424079	23.58166	Mild	3.46080327	4.509848952	0.767387845	87.63077532	89.89377952
11	Male	African	30	0	0	20	3	3	2	3	2	2	2	3	31.47169811	54.42064345	39.70629899	42.7984158	0	0	1	24.5394926	30	3.401197382	1	24279	0	0	0	1	32.4	86.42152472	26.63366	Normal	4.625817418	5.253356934	0.880545045	111.1579007	104.9464643
12	Female	African	48	0	1	40	5	5	5	5	5	5	5	5	74.8603352	79.67082954	51.96430258	63.91773726	0	1	0	27.43507906	26	3.258096538	1	167	1	0	0	1	13.1	64.29965406	9.51636	Normal	2.150182649	2.546471059	0.844377415	99.01668797	94.42718666
13	Male	Caucasian	54	0	0	10	2	0	1	2	1	0	1	3	35.87924528	0	7.512512985	9.946357848	0	1	1	28.26626776	908	6.811244379	0		1	0	0	1	29.8	91.27720704	22.4488	Normal	3.545092344	4.470931053	0.792920379	93.16426426	90.3196201
14	Male	African	51	0	1	3	0	1	0	2	0	0	0	0	45.86243017	29.65015301	8.777977146	20.69646383	0	1	1	40.29270602	651	6.478509642	0		1	0	1	1	24.9	85.18482027	18.37356	Normal	3.084249467	3.709229887	0.83150669	99.50571244	95.48641886
15	Male	African	50	0	1	24	2	3	3	5	3	0	5	3	59.36603774	79.02572161	20.5165738	44.70095754	0	1	1	24.78381211	277	5.624017506	0		1	0	0	1	19.9	67.62138548	18.57156	Normal	2.705247581	3.658076882	0.739527262	86.6327861	93.73020385
16	Male	Caucasian	71	0	0	4	1	0	1	1	0	0	0	1	4.905726257	12.17434455	0	4.495217581	0	0	0	26.54446737	591	6.381816017	0		1	0	1	0	26.1	89.65436696	18.9128	Normal	2.601369023	3.708043814	0.701547542	81.78939226	85.21203081
17	Male	African	33	2	0	0	0	0	0	0	0	0	0	0	0	0	0	0	0	1	1	21.29280879	127	4.844187086	0		1	0	1	0	21	58.21005737	25.21924	Moderate/Severe	3.748328447	4.188665032	0.894874242	94.44522024	87.34707001
18	Male	African	36	0	0	4	0	0	0	1	1	0	1	1	13.82681564	11.46307171	8.35772972	10.12385568	0	0	0	26.67087171			1	43	1	0	1	1	24.8	76.04849563	21.75377	Normal	3.392070264	4.182735682	0.810969309	96.80520783	98.85937391
19	Female	African	67	2	1	15	1	0	0	5	3	1	2	3	36.78421788	94.0699694	48.25290396	60.77390569	0	0	0	19.0161592	665	6.499787041	0		0	0	0	1	9.6	53.87677036	6.96144	Moderate/Severe	1.737315059	2.060358107	0.843210242	109.7096431	100.5933718
20	Male	African	43	0	0	4	2	1	0	0	0	0	0	1	0	24.21635928	7.200868826	11.41882709	0	1	0	20.20405043	570	6.345636361	0		1	0	0	1	23.9	79.68223126	19.13714	Normal	2.895561218	3.918419719	0.738961476	92.03111656	101.3276642
21	Male	Hispanic	57	2	1	25	1	0	4	5	4	4	3	4	77.08679245	79.02572161	46.34526395	61.35509099	0	1	1	26.43340972	94	4.543294782	1	103	1	0	1	1	17.5	55.93795809	21.08566	Moderate/Severe	3.197143078	3.776582718	0.846570383	89.512831	82.40242224
22	Male	African	56	0	1	3	2	0	0	1	0	0	0	0	23.48114525	53.61839385	9.684578336	25.3327179	0	1	0	31.26806216	810	6.697034248	0		1	0	0	1	22.7	70.18594018	21.48566	Normal	2.994748473	3.651003122	0.820253605	83.55339243	80.23302186
23	Male	African	58	0	0	3	1	0	0	2	0	0	0	0	31.57735849	12.17434455	4.14108981	11.1319998	0	0	0	23.41538128	175	5.164785974	0		1	0	1	0	21.2	76.13695458	16.98756	Normal	3.259690285	3.943472758	0.826603982	111.8304543	105.4719549
24	Male	African	51	0	1	28	5	3	3	5	5	0	3	4	78.73207547	100	43.97487959	66.72682609	0	1	1	27.8940538	392	5.97126184	1	525	1	0	0	1	22.3	70.36516047	20.83482	Normal	3.791929543	5.088320971	0.74522216	110.5054659	117.9462296
25	Female	African	62	2	1	18	3	0	0	5	3	3	0	4	15.85195531	72.82276073	44.05042969	48.82939713	0	1	0	26.39389721	935	6.840546529	0		1	0	0	1	10.8	56.25984547	8.33964	Moderate/Severe	1.765985452	2.090608746	0.844723077	91.63063311	84.7772582
26	Female	African	36	0	1	21	4	3	0	5	0	0	4	5	59.83396226	100	30.44196808	56.40447185	0	0	0	42.28747209	610	6.413458957			1	0	0	1	19.4	84.30941032	12.15348	Normal	3.203054495	3.885110795	0.824443539	115.0577508	115.7884627
27	Male	African	37	0	0	7	0	0	0	4	0	0	0	3	0	29.69977669	0	9.208400646	0	1	1	23.87982943	455	6.120297419	0		1	0	0	0	32.5	90.01608103	25.24766	Normal	4.788269818	5.915849566	0.809396819	119.7111373	121.2691846
28	Male	Caucasian	49	0	0	13	0	1	4	4	3	0	1	0	5.93575419	47.68836325	5.609594863	18.70400287	0	1	1	27.27703355	659	6.490723535	0		1	0	0	1	27.06450611	88.06838289	20.53224	Normal	3.020111699	3.95367372	0.763874794	87.18207733	89.22386952
29	Male	African	51	0	0	8	1	3	0	1	0	0	2	1	11.05097765	18.46828219	10.10010388	12.83432059	0	1	0	28.20548227	14	2.63905733	1	295873	1	0	0	1	21	69.88124846	19.19398	Normal	3.348517418	4.06146729	0.824460024	104.8673564	101.19628
30	Female	Caucasian	58	0	0	6	1	1	0	3	0	0	0	1	0	5.963113059	4.14108981	4.097751109	0	1	1	45.15820104	969	6.876264612	0		1	0	0	0	21.4	99.6104023	11.2847	Normal	2.10328567	2.562800825	0.820698062	91.25785658	86.17044003
31	Male	Caucasian	60	0	0	2	1	0	0	1	0	0	0	0	5.115223464	18.46828219	8.027198036	10.83673103	0	0	1	19.10770551	167	5.117993812	1	70149	1	0	1	1	19.4	66.47847091	18.98338	Normal	3.143409431	4.097703099	0.76711498	97.15210757	95.83806621
32	Male	African	44	0	0	6	1	0	0	3	0	0	0	2	15.22346369	23.72012241	0	9.590481319	0	1	1	25.6630092	476	6.165417854	0		1	0	0	1	29.5	101.809377	18.11872	Normal	3.683114946	4.16371429	0.88457437	122.3633465	112.3487938
33	Male	Caucasian	63	0	1	13	4	2	1	3	0	0	0	3	39.94413408	53.61839385	26.58891302	36.93104598	0	1	0	25.90399326	855	6.751101469	0		1	0	0	1	24.6	76.2694208	22.05508	Normal	3.244533062	4.391160488	0.738878269	86.17316927	87.57461175
34	Female	African	41	0	0	5	1	0	0	1	0	0	2	1	21.36871508	29.49301133	11.43167438	18.49116599	0	0	0	23.46338929	771	6.647688374	0		1	0	0	1	24.8	112.0387437	11.2782	Normal	3.613866091	4.130729914	0.874873489	139.5457459	130.6165918
35	Male	Hispanic	42	0	0	2	1	1	0	0	0	0	0	0	20.45283019	0	12.01718765	9.775906151	0	1	1	22.38343977	272	5.605802066	1	281263	1	0	0	0	28.5	81.09538525	24.9448	Normal	4.566760421	5.892782092	0.774975275	110.1389346	114.3716865
36	Male	Caucasian	30	2	0	9	1	0	1	3	2	0	0	2	10.31773743	24.44793648	15.15723864	17.32697387	0	1	1	20.92054035	1311	7.178545484	0		1	0	0	0	21.7	56.5414261	28.17994	Moderate/Severe	5.38158226	6.626218319	0.812164949	117.7743163	117.67646
37	Female	Caucasian	37	0	1	26	3	2	3	5	5	2	4	2	53.17735849	100	60.14260081	71.06582443	0	1	1	47.29096465	1093	6.996681488	0		1	0	0	1	21.4	79.97249544	16.5602	Normal	3.096046597	3.590262711	0.862345418	95.3590831	90.51516231
38	Male	Caucasian	47	1	1	25	2	2	0	4	3	4	5	5	78.91320755	79.94375982	42.28444612	59.78091944	0	1		32.21481716	215	5.370638028	0		1	0	1	1	22.5	68.19196432	22.79609	Mild	3.345425129	4.694294751	0.712657664	87.36931474	96.07718114
39	Male	African	48	0	1	25	3	1	1	4	4	3	4	5	54.23396226	100	53.4894702	67.70942999	0	1	1	26.63882188	692	6.539585956	0		1	0	0	1	24.6	76.19444078	21.42882	Normal	3.69869265	4.392323732	0.842081066	104.9631621	100.12267
40	Male	African	63	0	0	12	3	0	0	3	3	0	0	3	0	0	0	0	0	1	1	32.19264305	207	5.332718793	0		1	0	0	1	23.6	85.27558105	16.81798	Normal	2.500974432	3.083714843	0.811026492	85.09297605	80.87063925
41	Male	Other_Ethnic	45	0	0	0	0	0	0	0	0	0	0	0	0	0	0	0	0	0	1	25.50819677	572	6.349138991	0		1	0	0	0	32.9	112.1113671	19.14682	Normal	4.58577013	5.330876827	0.860228116	143.2937488	131.9366831
42	Male	Caucasian	44	1	1	17	3	1	0	3	4	2	1	3	33.46717877	29.69977669	14.44423458	21.96835654	0	1	0	26.14721793	838	6.7310181	0		1	0	0	1	20.6	64.83851433	21.57224	Mild	3.425831497	4.339514017	0.789450497	94.91749831	95.30965014
43	Male	African	52	0	1	11	1	2	1	3	0	0	2	2	54.08301887	85.80762551	40.01794315	56.23151351	0	1	1	26.6314231	803	6.688354714	0		1	1	1	0	19.6	71.55446974	16.53472	Normal	3.418620646	4.422002792	0.773093281	121.0018897	124.2002862
44	Male	Asian	62	0	0	9	0	0	0	2	2	2	1	2	0	41.52675544	5.042969119	15.61402159	0	1	0	25.98581265	462	6.135564891	0		1	0	0	0	23.1	82.41981729	17.82824	Normal	2.596587591	3.702369571	0.70133128	85.23023592	91.38636661
45	Male	African	53	0	1	15	1	0	3	5	0	0	3	3	28.2297486	53.5356877	15.88440835	29.37149011	0	1	0	35.18576068	997	6.90475077	0		1	0	0	1	29.1	107.0100008	16.33672	Normal	2.329744279	2.968171	0.78490905	82.46117057	83.36667911
46	Male	Caucasian	54	0	0	3	0	0	0	3	0	0	0	0	0	5.963113059	0	1.848860169	0	1	1	18.4705862	606	6.406879986	0		1	0	0	0	33.8	96.94474895	24.66622	Normal	4.527918816	6.064827204	0.746586615	108.7494736	111.5390612
47	Male	Caucasian	68	0	0	0	0	0	0	0	0	0	0	0	0	0	0	0	0	0	0	25.25202803	436	6.077642243	0		1	0	0	1	19.8	68.28372647	18.79766	Normal	3.391723961	4.298775315	0.788997729	107.1299911	100.0590049
48	Male	African	58	0	1	1	0	1	0	0	0	0	0	0	37.4650838	0	0	5.502987409	0	0	0	22.67395225	18	2.890371758	0		1	0	1	1	20.1	84.65845578	12.88546	Normal	2.591877699	3.211263418	0.807120862	108.8846519	105.1565443
49	Male	African	59	0	1	9	0	0	4	5	0	0	0	0	30.27234637	55.28905798	13.72650864	29.04325974	0	1	0	37.55583095	266	5.583496309	0		1	0	0	1	17.9	64.74584903	16.78956	Normal	3.027705163	3.607382953	0.839307942	104.7011126	96.95512524
50	Male	African	49	0	0	7	2	2	1	2	0	0	0	0	21.7702514	0	6.199830012	6.564607534	0	1	0	25.24412041	645	6.469250317	0		0	0	0	1	27.7	86.32559021	21.23082	Normal	3.375023484	4.436729789	0.760700706	96.40966551	101.5564588
51	Male	Caucasian	60	0	0	0	0	0	0	0	0	0	0	0	0	0	0	0	0	1	0	37.49056581	517	6.248042875	0		1	0	0	0	31	86.50847337	25.63564	Normal	4.277828813	5.518495917	0.775180208	97.83934803	95.28401554
52	Male	Caucasian	71	0	0	0	0	0	0	0	0	0	0	0	4.905726257	0	0	0.720568249	0	1	0	31.4807287	808	6.694562059	0		1	0	0	0	26	96.67447251	16.69538	Normal	3.461314291	4.699124038	0.73658713	121.6899066	120.6430525
53	Male	Caucasian	57	0	0	6	2	3	1	0	0	0	0	0	27.47905028	0	0	4.036207913	0	0	0	23.10444369	667	6.502790046	0		1	0	1	1	36.2	109.2582482	22.93351	Normal	4.539672822	6.217480302	0.730146716	116.3454414	121.4888058
54	Male	Hispanic	33	0	0	4	0	0	0	2	0	0	2	0	0	29.49301133	9.509868732	14.30879298	0	0	0	23.24197268	288	5.66296048	0		1	0	0	0	29.1	85.43936976	23.86024	Normal	3.737017691	4.529921651	0.824962986	95.59881596	95.28252344
55	Male	Asian	40	1	0	9	0	1	0	4	0	0	1	3	33.66037736	23.33140352	18.08480499	22.26149296	0	0	1	25.98581265	376	5.929589143	0		1	0	0	1	20.2	61.95703249	22.40424	Mild	3.30192849	3.845473111	0.858653382	88.7809728	82.86063076
56	Male	Caucasian	37	0	0	10	4	3	0	3	0	0	0	0	41.60140955	12.17434455	0	9.372801418	0	1	1	24.47971451	553	6.315358002	0		1	0	0	0	30.5	87.88227348	24.50652	Normal	4.702449203	5.803210497	0.810318565	116.3464184	115.522699
57	Male	Caucasian	62	2	0	10	2	1	0	3	1	0	0	3	26.20460894	47.5477628	16.99877231	27.82265302	0	1	0	18.53796896	64	4.158883083	0		1	0	1	1	11.2	42.18620993	16.34996	Moderate/Severe	2.696089268	3.190348864	0.84507663	95.9436853	85.33463636
58	Male	Caucasian	29	0	0	9	2	1	2	4	0	0	0	0	33.01132075	48.49888347	15.67664558	28.50303304	0	1	1	18.471176	94	4.543294782	1	202	0	0	0	0	25.6	74.95878731	23.9531	Normal	3.333930552	4.624359369	0.720949711	86.57908689	99.12375632
59	Male	African	59	0	0	7	1	2	0	2	0	0	0	2	16.41061453	5.963113059	5.297950704	7.136446393	0	1	0	20.23115745	148	4.997212274	1	29895	1	0	0	1	25.4	89.22618416	17.60998	Normal	2.941344619	3.751752257	0.78399223	97.02707264	96.5457183
60	Male	Hispanic	43	0	1	3	1	0	0	1	0	0	0	1	4.905726257	0	0	0.720568249	0	0	1	20.13524832	409	6.013715156	0		1	0	0	1	24.5	78.42484499	21.0411	Normal	3.611901224	4.108530104	0.879122492	103.5341124	93.88464303
61	Male	African	57	0	0	2	0	0	0	2	0	0	0	0	0	0	4.14108981	2.24889094	0	1	1	23.76356061	227	5.424950017	0		1	1	0	1	20.6	74.55030064	16.77535	Normal	2.921382368	3.599669099	0.811569699	100.6207479	97.2211687
62	Male	Caucasian	55	1	0	5	1	0	1	1	0	0	0	2	18.01675978	0	0	2.646357412	0	0	0	22.29663317	1321	7.186144305	0		1	0	0	1	24.2	69.82672009	24.45822	Mild	4.371113658	5.67632556	0.770060422	104.9833994	104.3940747
63	Male	Caucasian	58	0	0	2	1	0	0	0	0	0	0	1	25.52858262	0	0	3.397868515	0	1	1	25.3402022	220	5.393627546	1	1819	1	0	1	1	20.3	70.34142271	18.66024	Normal	3.662822068	4.826607972	0.758881204	116.350879	116.3861497
64	Male	African	42	0	1	2	1	0	0	1	0	0	0	0	10.31773743	44.925978	3.62640476	17.41416006	0	0	0	32.95914242	949	6.855408799	0		1	0	0	0	31.1	94.06111432	22.20661	Normal	3.373954713	4.11488539	0.819938928	94.270177	93.47709793
65	Male	African	36	0	0	1	0	1	0	0	0	0	0	0	5.93575419	0	3.886108226	2.982280688	0	0	1	28.58501035	234	5.455321115	1	66575	0	0	0	0	25.6	79.50172295	21.34356	Normal	3.397952735	3.928869545	0.864867794	98.60799096	94.49593451
66	Male	Caucasian	58	0	1	19	2	1	1	4	4	0	3	4	33.32830189	72.82276073	26.5700255	41.71053291	0	0	0	32.28381253	558	6.324358962	0		1	0	0	0	34.1	107.1794517	21.6168	Normal	3.732601285	4.538863361	0.822364761	102.4630291	94.53332911
67	Male	Hispanic	55	0	0	11	3	5	0	3	0	0	0	0	38.44528302	18.43519974	13.3109831	19.03795057	0	1	0	26.05630629	976	6.883462586	0		1	0	0	1	23.9	82.09202069	18.91467	Normal	3.219179183	3.832496822	0.839969172	101.5016781	93.45018552
68	Male	Caucasian	70	0	0	10	2	0	0	3	2	0	0	3	23.48114525	29.64188239	24.35546322	25.86609226	0	0	0	38.27363039	488	6.190315406	0		1	0	1	0	22.9	89.36899247	15.4251	Normal	2.457531501	3.014609851	0.815207149	93.03424708	83.39542917
69	Male	Caucasian	64	1	0	6	1	0	0	3	1	0	0	1	17.80726257	41.62600281	7.503069223	19.59637921	0	1	0	28.451935	426	6.054439346	0		1	0	0	0	19.8	63.24476298	21.10794	Mild	3.432433508	4.636767387	0.740264331	95.34028381	96.42488478
70	Male	Caucasian	37	1	1	17	2	1	3	4	3	0	1	3	43.87924528	93.30080225	40.32486543	56.97097308	0	1	1	20.59885337	52	3.951243719	1	59067	1	0	1	1	25	65.73472358	27.83265	Mild	4.369788527	5.378265619	0.812490278	95.18378083	93.30278551
71	Male	Caucasian	58	1	0	17	3	3	0	4	5	0	0	2	53.99790503	54.53643206	27.95353669	40.02102726	0	1	1	30.06547132	552	6.313548046	0		1	0	0	1	22.71855595	62.67077201	26.05164	Mild	3.585112691	5.049443841	0.710001498	80.15378108	85.79112922
72	Male	Caucasian	64	0	1	7	1	0	1	1	2	0	0	2	14.19343575	41.40269622	24.29880064	28.1175475	0	1	0	25.37252869	246	5.505331536	0		1	0	0	0	23.5	82.89130516	18.15138	Normal	3.310259998	3.952279955	0.837557065	108.075846	96.14550048
73	Male	Caucasian	42	0	0	10	3	3	0	0	0	0	3	1	27.12988827	0	11.30698463	10.07082305	0	1	0	43.47553083	951	6.857514063	0		1	0	0	1	30.9	87.92447032	24.9448	Normal	3.49204734	4.571996689	0.763790435	84.51104739	87.41692585
74	Male	Caucasian	56	0	0	2	0	0	0	2	0	0	0	0	7.629189944	29.62534116	0	10.30592097	0	1	0	24.24809143	484	6.182084907	0		1	0	0	0	30	83.50149607	25.7285	Normal	4.5416933	5.987665296	0.758508212	103.2032398	103.87706
75	Male	Hispanic	62	2	1	26	5	3	0	5	5	3	0	5	45.39106145	79.87759491	57.36141279	62.58430136	0	1	1	27.98815877	422	6.045005314	0		1	0	0	1	14.9	57.7299648	15.61082	Moderate/Severe	2.155882478	2.890628934	0.745817788	80.35849838	81.43991459
76	Male	Caucasian	61	0	0	0	0	0	0	0	0	0	0	0	5.115223464	0	0	0.751339847	0	0	0	25.84814869	821	6.710523109	1	1630	0	0	0	0	22.5	75.72310517	19.51452	Normal	2.867400587	3.520223737	0.814550665	87.14668044	80.48686419
77	Male	Caucasian	54	1	0	6	1	0	0	1	0	0	2	2	5.115223464	17.12017203	4.14108981	8.30833141	0	1	0	25.99901101	164	5.099866428	0		1	0	1	0	19.1	62.76622244	20.23138	Mild	3.032055378	3.709892988	0.817289175	88.36249935	83.25969616
78	Male	Hispanic	50	0	0	8	2	1	2	2	0	0	0	1	35.19553073	18.46828219	17.38596657	20.33746186	0	0	0	27.9768185	801	6.685860947	0		1	0	0	0	32.5	101.557676	21.80252	Normal	3.376569688	3.775350809	0.894372433	92.68205508	81.59743713
79	Male	African	49	0	0	10	2	3	1	4	0	0	0	0	29.13756983	61.05367629	7.640003778	27.35851476	0	0	1	28.19292293	426	6.054439346	1	113856	1	0	0	1	22.8	70.15809881	21.64103	Normal	3.539762259	4.09353447	0.864720277	99.39354166	92.08811988
80	Male	African	53	0	0	12	2	3	0	1	0	0	4	2	12.86662011	18.46828219	20.66295212	18.83734646	0	0	0	25.46027388	902	6.80461452	0		1	0	0	1	22.2	84.17604168	15.5163	Normal	2.749679208	3.079088449	0.893017285	102.1934146	90.52120683
81	Female	Caucasian	38	0	0	7	1	1	0	1	1	0	2	1	34.67169811	53.52741709	19.8649542	32.52619442	0	1	1	32.61309452	116	4.753590191	0		1				19.45634075	76.70002031	15.1678	Normal	2.611351728	3.270882607	0.798363024	86.03158734	88.22926995
82	Male	Hispanic	24	0	0	6	1	1	0	3	0	0	0	1	33.97346369	29.62534116	0	14.17544939	0	1	0	22.56110739	274	5.613128106	0		1	0	0	0	36.8	95.53917716	28.31923	Normal	5.472385168	6.110897064	0.895512575	118.0738101	111.6536904
83	Male	Caucasian	56	0	0	5	0	0	1	0	1	0	0	3	49.05726257	29.49301133	13.83511191	23.86337411	0	1	1	27.59984055	485	6.184148891	0		1	0	0	0	23.4	79.93102704	19.07624	Normal	3.709321439	4.549591899	0.815308608	114.2555601	107.3536286
84	Male	African	58	0	1	16	3	0	0	5	0	4	2	2	45.94972067	73.8317757	18.59476816	39.73895428	0	1	1	47.14094134	431	6.06610809	0		1	0	0	1	35.9	118.4590947	19.44882	Normal	2.888476491	3.591665924	0.804216359	88.33772804	85.78890361
85	Male	Hispanic	28	0	1	7	1	0	1	3	0	0	1	1	16.41061453	11.21495327	3.059779016	7.549298664	0	0	0	31.13594033	97	4.574710979	0		1	0	1	0	32.1	84.34982315	27.8568	Normal	4.825458884	5.216764927	0.92499067	105.2315389	95.20011498
86	Male	Caucasian	55	0	1	12	1	1	3	4	0	0	1	2	11.03351955	24.44793648	3.62640476	11.17009001	0	1	0	28.84020227	917	6.821107472	1	150	1	0	0	0	26.62503828	82.07522328	22.2408	Normal	3.214060128	3.967990667	0.809996897	85.90743367	81.10815422
87	Male	Caucasian	45	0	0	2	0	0	0	1	0	0	0	1	5.115223464	6.211231495	0	2.67712901	0	1	0	22.09647409	206	5.327876169	0		1	0	1	0	26.07691929	75.54191883	24.3208	Normal	4.427049927	5.397020757	0.820276617	108.6198522	104.1083807
88	Female	Caucasian	43	2	1	23	3	3	3	5	3	0	3	3	64.18113208	67.8438508	43.6726792	54.40417105	0	1	0	31.88524303	736	6.601230119	0		0	0	1	1	12.45449372	51.39243345	14.0351	Moderate/Severe	2.883912504	3.765788853	0.76581896	100.7277737	106.5175249
89	Male	Caucasian	46	1	1	26	2	5	2	5	5	2	1	4	44.71019553	79.67082954	19.24166588	41.71859374	0	1	1						1	0	1	1	22.6	63.14598906	25.59108	Mild	3.52	4.76	0.74	81.75860134	86.51760377
90	Female	Caucasian	40	0	0	21	5	1	3	5	2	0	2	3	40.03142458	47.68836325	41.35895741	43.12639434	0	1	0	27.63387626	919	6.823286122	0		0	0	1	1	19.71069675	80.36948576	14.3261	Normal	3.463522077	4.189496756	0.826715541	118.5239923	117.2087781
91	Male	Hispanic	37	0	0	8	2	2	1	0	0	0	1	2	44.54339623	23.33140352	27.63717065	29.13972026	0	0	0	35.74413051	655	6.484635236	0		0	0	0	1	21.58156263	68.77623379	21.18039	Normal	3.244207501	3.685683731	0.880218635	94.11179915	86.25982175
92	Male	Hispanic	65	0	0	1	1	0	0	0	0	0	0	0	0	0	5.79847011	3.148960176	0	0	0	23.56742841					0	0	0	0	29.16680302	100.9877701	18.68252	Normal	2.833878182	3.702005684	0.765498063	88.44881636	88.69754812
93	Male	Other_Ethnic	58	0	0	15	3	3	3	2	0	0	2	2	27.47905028	29.56744686	51.95013693	41.41600636	0	1	0		443	6.09356977	0		1	0	0	1	20.9	72.42047954	18.66024	Normal	2.93	3.39	0.86	92.10254181	81.14130387
94	Male	Caucasian	63	0	0	8	3	0	0	0	2	0	0	3	45.93207547	55.09056323	30.11615828	40.31182634	0	1	1	37.34275123	638	6.458338283	0		1	0	0	0	25.96970363	89.77374349	18.72895	Normal	3.011120081	4.07341519	0.739212661	94.26943966	95.63816962
95	Female	African	51	0	0	2	0	2	0	0	0	0	0	0	0	0	0	0	0	0	0	46.18378066	572	6.349138991	0		1	0	0	0	21.06508346	116.7837741	7.18068	Normal	2.16558075	2.732030928	0.792663336	132.7714279	134.3848332
96	Female	Caucasian	74	0	0	2	0	0	0	1	0	0	0	1	0	6.306068602	0	1.873236493	0	0	0	32.00759224	650	6.476972363	0		0	0	0	1	18.38479492	89.33591322	10.3804	Normal	2.243327796	2.79428464	0.80282723	116.7000528	108.6482841
97	Male	African	39	0	1	12	1	1	1	4	3	0	0	2	21.36871508	72.2934414	5.042969119	28.29191989	0	0	1	48.23914192	132	4.882801923	0		1	0	0	0	25.51110341	82.86554732	19.92914	Normal	2.945731755	3.235018574	0.910576458	90.95568526	82.10878117
98	Male	Caucasian	73	0	1	10	0	0	0	3	2	0	2	3	18.27863128	29.33586966	10.34091982	17.39620996	0	0	0	32.73369334	700	6.551080335	0		1	0	1	0	22.78978917	86.06942406	16.27938	Normal	2.820923151	3.852368474	0.732256836	101.8833809	100.8771315
99	Male	Caucasian	53	0	0	14	3	3	0	2	1	0	2	3	45.84497207	47.6056571	35.29993082	40.79669969	0	0	1	28.0759546	1108	7.010311867	0		1	0	0	0	27.07553315	82.96710495	22.435058	Normal	4.01183188	4.703225851	0.852995796	106.4969242	95.98976118
100	Male	Caucasian	64	0	1	11	3	0	0	4	3	0	0	1	24.38896648	53.52741709	5.623760506	23.23255635	0	1	1	23.10174993	173	5.153291594	0		1	0	0	0	18.58241628	66.94178739	17.560068	Normal	3.100421101	3.988190651	0.777400423	104.5326567	100.1411952
101	Male	Hispanic	48	0	0	8	2	1	1	1	1	0	0	2	5.115223464	11.21495327	6.124279913	7.554427264	0	1	1	28.31921083	422	6.045005314	0		1	0	0	0	30.44095782	90.9980577	23.253316	Normal	3.879818141	4.891607285	0.793158141	99.75927467	99.78372664
102	Female	Caucasian	55	0	0	13	1	2	2	2	2	0	1	3	33.67667598	29.62534116	19.57691944	24.76344334	0	1	0	23.51575699	403	5.998936562	0		1	0	0	1	19.41994948	81.87921931	13.5188	Normal	2.883879781	3.771111488	0.764729388	107.3748904	109.8832595
103	Male	Caucasian	59	1	1	29	3	3	4	4	4	3	4	4	85.43396226	92.50682326	69.69024459	79.21993282	0	1	0	36.30417422	578	6.359573869	0		1	0	1	0	19.99649821	65.40573576	20.374004	Mild	3.132588863	3.803990006	0.823500813	90.37041075	83.27540624
104	Male	Caucasian	56	0	1	23	2	2	2	4	3	2	5	3	49.90188679	72.82276073	23.49135896	42.82849551	0	1	1	31.4493111	513	6.240275845	0		1	1	0	1	28.34496263	93.9750917	19.963208	Normal	3.967211366	4.661347121	0.851086877	118.0918434	105.9292923
105	Male	Caucasian	41	0	0	5	1	1	0	1	0	0	0	2	0	0	0	0	0	0	0	30.67344742	496	6.206575927	0		1	0	0	0	27.0160148	76.1022476	25.300628	Normal	4.62958695	5.61029613	0.825194757	109.9006555	105.7002708
106	Male	Asian	72	0	0	15	0	2	0	4	3	3	0	3	16.96927374	29.62534116	0	11.67782137	0	1	1	24.3717883	356	5.874930731	0		1	0	0	0	19.25364666	74.20306229	15.74824	Normal	2.712655485	3.783227473	0.717021512	101.0007769	102.3247
107	Female	Caucasian	61	0	0	9	3	0	0	3	0	0	0	3	27.70600559	28.963692	7.281140806	17.00387209	0	0	0	31.79630671	687	6.532334292	0		1	0	0	1	18.85119368	77.16032647	14.2322	Normal	2.261006832	2.917897433	0.774875363	83.06550579	82.73586242
108	Male	African	44	0	1	19	3	3	1	4	3	2	1	2	53.78113208	57.6366843	18.42005855	35.76629282	0	0	0	36.39541955	495	6.204557763	0		1	0		1	24.50095501	74.3102487	22.1141654	Normal	3.709029108	4.547922015	0.815543691	103.0153804	102.4311563
109	Male	Hispanic	36	1	0	8	1	0	1	3	2	0	0	1	34.94339623	18.3607642	5.774860705	14.43324811	0	1	1	24.14089464	501	6.216606101	0		1	0			27.57690063	72.81975806	27.67108	Mild	5.283358872	6.47073403	0.816500701	114.8859211	115.1439435
110	Male	African	51	0	0	12	3	1	0	4	1	1	0	2	42.70251397	72.82276073	26.03173104	42.98792215	0	0	1	31.91197679	517	6.248042875	0		1	0	0	1	21.66689778	69.7211536	20.219505	Normal	2.951319277	4.173325568	0.707186446	87.72320456	98.92765867
111	Male	Hispanic	24	1	0	17	2	3	3	4	2	0	0	3	29.32960894	41.62600281	3.966380206	19.36815652	0	1	1	23.72618141	545	6.300785795	0		1	0	0	0	24.9003321	69.29995206	25.73224	Mild	4.568417609	5.631826773	0.811178645	110.2602899	114.7028402
112	Male	Hispanic	43	1	0	13	2	2	2	3	0	0	2	2	18.6801676	11.46307171	7.776938332	10.52132215	0	1	0	28.3833301	599	6.395261598	0		1	0	0	0	21.9471645	63.49308127	24.36723	Mild	3.691269577	4.29216956	0.860000875	91.16236833	85.03789299
113	Male	Hispanic	49	0	0	10	0	0	0	4	3	0	0	3	12.4650838	59.45744769	39.12078572	41.51088545	0	0	0	32.28051543	1289	7.161622003	0		1	1	0	0	23.25296627	75.66556463	20.53224	Normal	3.162181303	3.703002274	0.853950678	91.90830581	84.68155237
114	Male	Caucasian	51	0	0	13	3	3	1	1	1	0	2	2	56.81509434	35.47266562	9.670412692	25.31959693	1	1	0	24.65107834	317	5.758901774	0		1	0	1	1	29	81.71495457	25.29022	Normal	4.18	5.64	0.741	94.5193475	98.50330822
115	Male	Caucasian	53	0	0	2	1	1	0	0	0	0	0	0	21.50837989	0	0	3.228765364	1	1	1		557	6.32256524	0		1	0	0	1	26.9	78.34781069	24.13508	Normal	4.003796726	5.213602126	0.767952105	97.77397401	98.0031072
116	Female	African	53	0	1	6	1	0	0	2	1	0	0	2	5.115223464	35.78694897	3.059779016	13.50873144	1	1	0		593	6.385194399	0		1	0	0	1	21	91.90018065	11.99388	Normal	2.524877548	3.151290014	0.801220306	87.21451014	86.6259372
117	Male	Caucasian	52	0	0	4	1	2	1	0	0	0	0	0	27.47905028	0	7.994144867	8.377567505	1	0	1		229	5.433722004	1	48	1	0	1	1	29.1	90.02414875	22.12566	Normal	3.496353507	4.451608986	0.785413436	93.45282407	92.00023002
118	Male	Caucasian	59	0	0	7	1	1	1	1	0	0	1	2	26.15223464	5.963113059	4.14108981	7.939072236	1	0	0	23.5984085	537	6.285998095	0		1	0	0	1	27.1	81.9075575	22.88708	Normal	3.71	4.38	0.847	95.09925086	85.1658659
119	Male	Caucasian	54	0	0	8	1	1	0	1	0	0	2	3	0	17.36829046	3.966380206	7.539041465	1	1	0	27.53148157	717	6.575075841	0		1	0	1	0	26	76.18806496	23.92708	Normal	3.85	4.76	0.808	94.7455028	89.9523508
120	Male	Other_Ethnic	56	0	0	10	1	1	0	0	1	0	3	4	0	0	0	0	1	0	0	35.04083014	554	6.317164687	0		1	0	0	1	19.4	98.64530504	9.46742	Normal	2.89	3.65	0.793	157.1126663	153.5316016
121	Male	African	53	0	0	4	2	2	0	0	0	0	0	0	21.50837989	0	0	3.159217376	1	0	0	24.95667772	342	5.834810737	0		1	0	0	0	31.7	106.8960424	18.79798	Normal	3.95	5.26	0.751	124.6053654	131.6565024
122	Male	Caucasian	53	0	0	12	1	1	1	3	1	0	2	3	21.50837989	35.60499545	11.90858438	20.66569223	1	0	0		496	6.206575927	0		1	0	0	1	27.7	92.64449531	19.70024	Normal	3.003559887	3.69201237	0.813529205	89.87724518	85.38435028
123	Male	Caucasian	47	0	0	23	3	3	3	3	4	2	3	2	72.37735849	23.73666363	9.878175465	24.45731188	1	0	0		105	4.65396035	1	65040	1	0	0	0	21.4	90.08311219	13.55684	Normal	2.879512131	4.082447797	0.705339609	120.7742643	136.5671347
124	Male	African	41	0	0	6	1	0	0	1	0	0	0	4	4.905726257	5.963113059	0	2.569428418	1	0	0	25.84814869	94	4.543294782	1	56470	1	1	1	0	26.3	84.26635088	20.35356	Normal	3.426133335	3.905006766	0.877369372	103.5905481	96.4567695
125	Male	Caucasian	74	0	0	13	3	4	0	0	2	0	2	2	13.40782123	11.15705897	7.540844272	9.523809524	1	0	1		430	6.063785209	0		1	0	0	1	11.4	60.38461824	8.67998	Normal	2.402430162	2.982440114	0.80552503	153.6113275	132.6017547
126	Male	African	53	0	0	14	2	1	1	3	0	0	4	3	40.15363128	59.45744769	10.81782982	30.20745186	1	1	1	48.5032977	657	6.487684018	0		1	0	0	0	24.4	84.62067741	17.97756	Normal	2.583314717	3.674906552	0.702960655	85.24946368	95.95224677
127	Male	Caucasian	63	0	0	1	1	0	0	0	0	0	0	0	5.115223464	0	0	0.751339847	1	0	0	27.04621322	542	6.295266001	1	42	1	0	0	1	22.8	69.10510705	22.79422	Normal	3.527873315	4.309346795	0.818656164	91.34500039	83.59445367
128	Male	African	41	0	0	2	0	1	0	0	1	0	0	0	11.03351955	0	0	1.620637485	1	0	0	25.69609821	641	6.463029457	0		1	1	0	0	27.5	88.11120339	20.35356	Normal	4.630834967	5.316320419	0.87106017	139.0444775	130.7293156
129	Female	Hispanic	51	0	0	0	0	0	0	0	0	0	0	0	0	0	0	0	1	0	0	18.85394407	556	6.320768294	0		1	0	1	1	27	101.1364743	16.4976	Normal	3.352564394	4.446944714	0.753902873	106.0738911	114.3265443
130	Male	Caucasian	58	1	0	11	3	0	0	4	0	0	0	4	51.44870791	80.31593747	20.57795826	43.50783021	1	1	1	25.84271888	852	6.747586527	0		1	0	1	1	20.5	65.96590496	20.87766	Mild	3.146675229	4.189598918	0.75106837	89.48444982	90.4068618
131	Male	Asian	49	0	0	8	1	0	1	2	0	0	2	2	0	0	4.197752385	2.279662538	1	0	0	23.56742841	273	5.609471795	1	56	1	0	1	0	22.4	69.54465636	22.01052	Normal	3.500332415	3.98219382	0.878995994	94.40198385	83.77376509
132	Male	Caucasian	59	0	0	1	1	0	0	0	0	0	0	0	5.115223464	0	0	0.751339847	1	0	0	27.97930208	263	5.572154032	0		1	0	1	0	33.3	105.3537418	21.4088	Normal	4.765095979	5.655469298	0.842564202	132.0198587	118.5641519
133	Male	African	49	0	0	0	0	0	0	0	0	0	0	0	0	5.963113059	0	1.848860169	1	0	0	25.74797087	695	6.543911846	0		1	0	0	0	33.8	95.56256096	24.5125	Normal	4.785969019	5.583530724	0.857158177	119.7143026	111.7645793
134	Male	Hispanic	57	1	0	6	1	1	1	1	0	0	0	2	25.52858262	11.21495327	11.3750118	13.20843213	1	1	0	25.84814869	168	5.123963979	0		1	0	1	1	19.8	64.82128967	20.34652	Mild	3.739848197	4.299421787	0.869849106	108.7729513	97.14967599
135	Male	Other_Ethnic	65	1	0	13	1	5	0	4	0	0	0	3	21.03701117	29.26143412	0	12.16247404	1	1	0	28.8703436	301	5.707110265	0		1	0	0	1	20.4	65.59709109	20.89994	Mild	3.949362874	4.968878865	0.794819713	110.7823675	104.0685209
136	Male	Caucasian	58	0	0	1	0	0	0	0	0	0	0	1	0	0	0	0	1	1	1	23.35209831	135	4.905274778	0		1	1	0	0	32.8	96.3764228	23.83422	Normal	3.856010973	4.6112625	0.83621589	94.83022573	86.22194286
137	Female	African	25	0	0	7	2	2	0	1	1	0	0	1	5.93575419	0	0	0.871861938	1	0	0	28.16668133	331	5.802118375	0		1	1	1	1	22.3	97.56157316	12.00036	Normal	2.632970273	2.944068968	0.894330364	99.29263672	96.88401189
138	Female	African	49	0	1	14	3	1	1	5	3	0	0	1	51.99022346	79.17459267	14.33563132	39.96974126	1	1	0	40.76970402	480	6.173786104	0		1	0	0	1	17.8	83.68122156	10.4142	Normal	2.195388258	2.62879473	0.835131109	90.87986243	87.32594883
139	Male	Caucasian	56	0	0	2	1	0	0	1	0	0	0	0	0	0	0	0	1	1	0	21.76890205	735	6.599870499	0		1	0	0	0	24.9	72.28030127	24.25022	Normal	3.866596699	4.62142086	0.836668379	93.58816761	85.45237495
140	Male	Other_Ethnic	40	0	0	22	4	2	2	2	1	5	3	3	31.89594972	5.251840212	5.784304467	9.454573429	1	1	0	35.26197253	792	6.674561392	0		1	0	0	0	38.6	104.2170652	26.83908	Normal	5.330464959	7.040498734	0.757114682	119.1887302	124.9038559
141	Male	Caucasian	47	0	0	12	2	2	1	2	0	0	2	3	20.70530726	5.963113059	1.633770894	5.77736749	1			29.91452463									27.5	86.24371911	21.68738	Normal	3.562354207	4.591646433	0.775833736	98.54841343	99.45954756
142	Male	Caucasian	50	0	0	1	1	0	0	0	0	0	0	0	0	5.963113059	0	1.848860169	1	1	0	25.49712343	986	6.893656355	0		1	0	0	0	29.7	84.95889934	24.75908	Normal	3.830145851	4.573985696	0.837376001	91.47295423	84.68721497
143	Male	Caucasian	51	0	0	13	3	1	0	0	0	5	2	2	16.96927374	12.17434455	5.132684862	9.054542657	1	1	0	30.17190293	682	6.525029658	0		1	0	0	1	32.8	90.53680597	26.02936	Normal	4.744109392	5.497071087	0.86302493	107.2751493	96.00703681
144	Female	Caucasian	53	0	0	8	2	0	0	0	0	0	2	4	0	0	0	0	1	1	0	19.56785444	345	5.843544417	0		1	0	0	1	20.6	86.14993434	13.7128	Normal	2.528583795	3.268756971	0.77356127	92.45520207	94.00983075
145	Male	African	48	0	0	3	1	0	0	0	0	0	0	2	0	0	0	0	1	1	0	25.68356402	342	5.834810737	0		1	1	1	0	27.9	88.66882353	20.6084	Normal	3.182534706	3.622784704	0.87847746	94.13866653	85.90222824
146	Female	African	61	0	0	10	1	4	1	1	0	0	3	0	18.31354749	35.47266562	0	13.68823243	1	1	0	30.6999643	1242	7.124478262	0		1	0	0	0	21.2	118.0169588	7.10652	Normal	2.520422339	2.964273036	0.850266595	154.1043355	141.6527804
147	Male	Caucasian	45	0	0	3	1	0	0	1	0	0	0	1	11.05097765	12.17434455	0	5.397851117	1	1	0	20.52646915	1188	7.0800265			1	0	0	1	26.3	79.59682242	22.84252	Normal	3.467735767	4.678252697	0.741245929	90.66702785	96.41720154
148	Male	African	51	0	0	2	1	0	0	1	0	0	0	0	7.80377095	29.49301133	0	10.29053517	1	1	0	24.39221215	578	6.359573869	0		1	0	0	1	25.2	81.62895107	20.0144	Normal	2.725462019	3.4732728	0.784695639	81.73505445	83.07446653
149	Male	Caucasian	38	0	0	6	0	0	0	0	0	0	3	3	5.93575419	0	0	0.871861938	1	0	0	34.26004962	1081	6.985641818	0		1	0	0	1	29.3	83.15203541	25.03766	Normal	4.506951571	5.297994673	0.850690091	109.5470638	102.9016498
150	Male	Caucasian	48	1	0	11	0	1	0	3	2	1	2	2	7.629189944	23.33140352	14.70393805	16.33971844	1	1	1	28.36554247	345	5.843544417			1	1	1	0	25.5	70.61126092	25.91422	Mild	3.977235466	5.41995728	0.733813065	91.44895524	96.76044939
151	Female	Caucasian	35	0	0	1	0	0	0	1	0	0	0	0	0	11.21495327	6.889224667	7.218503987	1	1	1	26.7915266	861	6.758094504	0		1	0	0	0	20	76.02972762	16.1065	Normal	3.414833989	3.94059056	0.866579244	106.6175787	101.854992
152	Male	Caucasian	25	0	0										33.46717877	18.46828219	1.633770894	11.52909198	0	1	1	23.84934239	511	6.23636959	1	60	0	0	0	0	30.3	76.8666027	29.21994	Normal	5.43	6.71	0.81	115.39996	117.3605793
153	Male	Hispanic	24	0	0										52.51396648	42.19667521	21.94730381	32.71533708	0	1	1	19.83964603	697	6.546785411	1	95506	0	0	0	0	26	77.11970937	23.51482	Normal	4.08	4.46	0.91	107.496548	99.49234936
154	Male	Caucasian	25	1	0										25.54120112	48.47407162	7.871375956	23.05561966	0	1	0	20.74830182	464	6.139884552	1	313865	0	0	0	0	28.5	67.25584359	32.1765	Mild	5.96	6.9	0.86	113.8154058	107.4799268
155	Male	Hispanic	43	0	0										7.80377095	0	0	1.146242019	0	1	0	23.30506515	554	6.317164687	1	4128		0	0	0	34.5	105.4453185	22.51938	Normal	4.21	5.72	0.74	113.2760456	122.879458
156	Male	Hispanic	21	1	0										45.44343575	42.33727566	7.115874965	23.66592302	0	1	0	19.24683772	502	6.21860012	1	67733		0	0	0	27.9	69.3151514	30.05194	Mild	4.36	6.09	0.72	89.00428133	105.9134127
157	Male	African	28	0	0										10.17807263	0	1.633770894	2.382234531	0	0	0	21.28664443	37	3.610917913	1	30733		0	0	0	24.1	71.33436102	22.92756	Normal	3.19	3.72	0.86	88.42565655	86.8107661
158	Female	Hispanic	39	0	0										0	0	11.32779299	6.151755263	0	0	1	39.93755964			1	283		0	0	0	30.1	116.1377448	15.7185	Normal	3.48	4.08	0.85	111.0208788	108.4117672
159	Male	SE_Asian	24	0	0										7.629189944	18.15399884	0	6.749237121	0	0	0	23.13050329	618	6.426488457	1	4142		0	0	0	29.4	83.54147664	24.9931	Normal	4.14	4.56	0.91	104.4614567	96.28351493
160	Female	Hispanic	26	0	0										54.00754717	53.52741709	27.86382095	39.98345616	0	1	1	37.76808649	632	6.448889394	0			0	0	0	22.8	81.93716713	17.6272	Normal	3.33	3.93	0.85	96.01737702	97.40514331
161	Male	Hispanic	25	0	0										0	17.42618477	0	5.402979716	0	1	0	23.47988354	5	1.609437912	1	55150		0	0	0	34	89.61362296	27.74166	Normal	5.36	5.92	0.91	118.8819371	110.5006876
162	Male	Caucasian	40	0	0										15.43296089	0	0	2.266841039	0	1		21.72529286	439	6.084499413	1	580		0	0	0	41.6	100.3064168	31.27392	Normal	6.03	7.17	0.84	113.9696704	106.7095919
163	Male	Caucasian	38	0	1										84.45283019	85.80762551	73.57635282	79.08958741	0	1	1	26.08085981	464	6.139884552	1	33457	0	0	0	0	26.7	72.72243942	26.51594	Normal	5.16	6.41	0.81	118.109094	116.8565403
164	Male	Hispanic	46	0	0										11.05097765	0	0	1.623201785	0	1	1	23.67472046	523	6.259581464	1	899	0	0	0	0	29.1	84.81047336	24.1128	Normal	4.57	5.78	0.79	113.4207989	114.429422
165	Male	Other_Ethnic	46	0	0										0	12.17434455	0	3.774649332	0	1	0	21.69961284	968	6.875232087	1	22550		0	0	0	26.8	74.88108437	25.59108	Normal	5.08	6.14	0.83	117.9925269	111.6004385
166	Male	Hispanic	38	0	0										16.25349162	11.94276735	4.14108981	8.339103008	0	1	1	26.08085981	983	6.89060912	1	21323	0	0	0	0	44.4	120.931697	26.51594	Normal	5.06	5.97	0.85	114.2170742	109.8901108
167	Male	SE_Asian	31	0	0										27.28701117	36.51476305	9.410709227	20.44003385	0	1	0	20.52643907	411	6.018593214	1	8870		0	0		28.2	76.85460798	26.49366	Normal	4.77	5.27	0.9	111.1664429	99.85195911
168	Male	African	29	0	0										4.905726257	6.211231495	0	2.646357412	0	1	0	20.37333251	689	6.535241271	1	182		0	0	0	31.2	79.32976519	28.4725	Normal	4.28	5.18	0.83	96.4716707	96.97130701
169	Male	African	48	0	0										30.89811321	6.211231495	0	7.013586003	0	1	0	26.43368854	246	5.505331536	1	166381	0	0	0	0	16.5	62.16356326	15.68588	Normal	3.59	4.28	0.84	133.1452274	127.6069925
170	Male	Hispanic	39	0	0										25.97765363	23.72012241	0	11.17009001	0	1	0	26.778209	355	5.872117789	1	220		0	0	0	33.4	91.48945379	26.30794	Normal	4.21	5.66	0.74	96.30339628	105.0777435
171	Female	African	49	0	1										12.4650838	6.211231495	4.164699216	6.018411673	0	1	0	26.72867246	136	4.912654886	1	1249		0	0		19.3	85.35170208	11.75532	Normal	3.08	3.85	0.8	109.4839516	109.9464982
172	Male	African	35	0	0										5.93575419	17.42618477	0	6.274841654	0	1	1	23.49549753	673	6.51174533	1	623935		0	0	0	35.2	94.31667036	26.46408	Normal	5.54	6.59	0.84	132.0854928	129.4504973
173	Male	Caucasian	31	0	0										5.115223464	0	0	0.751339847	0	1	0	27.39576122	508	6.230481448	0			0	0	0	32.7	84.03991973	28.71108	Normal	5.47	6.18	0.88	116.9902975	106.7992314
174	Male	Caucasian	52	1	1										15.22346369	73.30245637	11.72443101	31.33061518	0	1	1	27.80262896	176	5.170483995	1	24946		0	0	0	23.1	66.87495368	24.34308	Mild	4.94	6.39	0.77	119.7273491	119.4964655
175	Female	African	25	0	0										15.15363128	61.8559259	27.23581075	36.19509193	0	1	0	28.40966455	528	6.269096284	1	5305		0	0	0	21.6	84.57454306	14.6826	Normal	3.99	4.93	0.81	117.6764258	124.3154452
176	Male	Caucasian	37	1	0										14.07122905	0	0	2.066825653	0	1	1	21.26480019	67	4.204692619	1	180753		0	1	1	24.3	68.5575768	25.24566	Mild	4.33	6.1	0.71	104.5781763	118.0186795
177	Male	African	25	1	0										16.41061453	0	0	2.410441829	0	0	0	30.60830359	400	5.991464547	1	1389914		0	0	1	27.4	71.20459992	27.62366	Mild	4.09	4.72	0.87	95.11576478	92.27744654
178	Female	Caucasian	39	0	0										51.3509434	43.24704326	4.14108981	23.83315787	0	1	1	26.1471368	1013	6.920671504	0			0	0	0	23.6	88.8380287	16.3662	Normal	4.85	5.68	0.85	150.2396224	143.5879907
179	Male	African	28	0	0										16.41061453	0	0	2.410441829	0	0	0	26.43332801	183	5.209486153	1	26746		0	0	0	28.8	83.22501559	23.74798	Normal	4.38	5.27	0.83	116.8854679	118.4137909
180	Male	Caucasian	30	0	0										0	0	0	0	0	1	1	22.59629106	1193	7.084226422	1	692		0	0	0	26.4	76.11745615	24.48424	Normal	4.68	5.8	0.81	118.5902102	120.6567753
181	Male	African	25	0	0										5.115223464	11.15705897	3.616960997	6.174833962	0	1	1	27.5313838	607	6.408528791	0			0	0	1	30.6	81.25280136	26.80324	Normal	4.46	5.92	0.75	107.3791699	119.8112068
182	Male	Hispanic	26	1	0										70.46037736	12.17434455	12.30050052	21.92058956	0	1	1	18.24569523	890	6.791221463	0			0	0	0	22.5	60.82146279	26.79452	Mild	4.38	4.75	0.92	100.7847578	91.67504298
183	Male	Caucasian	65	0	0										0	18.46828219	0	5.726081493	0	1	0	24.90258978	746	6.6147256	1	10653	0	0	0	0	25	88.83399343	17.94338	Normal	3.75	4.86	0.77	123.8710171	119.2307718
184	Male	Hispanic	25	0	0										23.48114525	29.69977669	19.03390311	22.99407647	0	0	1	24.96606885	613	6.418364936	1	2964		0	0	0	36	93.07183595	28.4808	Normal	5.9	6.64	0.89	127.0422758	120.3494962
185	Male	Other_Ethnic	60	0	0	1	0	0	0	0	0	0	0	1	2.688547486	5.905218758	0	2.225812242	0	0	0	26.09047259	598	6.393590754	0		1	0	0	0	17.4	64.52818769	16.76596	Normal	2.837829858	3.528587818	0.804239544	98.60071415	92.78459209
186	Male	Asian	53	0	0	26	4	3	3	3	2	4	3	4	45.39106145	42.51922918	45.88724148	44.77011052	0	0	0	27.06453239	494	6.202535517	0		1	0	0	1	26.2	83.49926954	21.17852	Normal	4.823447838	5.948573709	0.810857875	134.5225532	128.027708
187	Male	Caucasian	50	0	0	2	0	0	0	1	0	0	0	1	0	0	0	0	0	0	0	28.829751	1319	7.184629153	0		1	0	1	0	28.21549845	93.11585339	20.102498	Normal	3.321829826	3.85130091	0.862521497	97.75410533	88.37974083
188	Male	Caucasian	65	1	0	4	2	2	0	0	0	0	0	0	27.47905028	0	1.983190103	5.113213837	0	1	0	19.51377035	940	6.845879875	0		1	0	0	0	18.6	61.26522573	20.1608	Mild	3.615222156	4.70378387	0.768577438	105.1937181	102.1442425
189	Male	African	59	0	0	1	0	0	0	1	0	0	0	0	39.50768156	23.34794475	9.670412692	18.2937149	0	1	0	30.02088063	386	5.955837369	0		1	1	0	0	27	103.8233127	15.14872	Normal	2.688905209	3.200169146	0.840238464	100.0812519	92.72840895
